# Supplementary material for: Outcomes and Costs of Poisoned Patients Admitted to an Adult Emergency Department of a Spanish Tertiary Hospital: Evaluation through a Toxicovigilance Program
Source: PLoS One. 2016 Apr 21;11(4):e0152876. doi: 10.1371/journal.pone.0152876 (PMC4839757; doi:10.1371/journal.pone.0152876)
Supplement: S1 File — You can see the calculations of the indicators described in Table 1 for our hospital and other hospitals of the network SERMAS DRGs considered. They are calculated specifically for hospitals also considered high complexity. (XLS) [file pone.0152876.s001.xls]

## Sheet: Sheet1
		H.G.U. G. M.		H. V. D.LT.		H. I. L.		H. D. S.		H. D. L. P.		H. D. N. J.		H. S. Crist.		H. D. H.		H. P. D. A.		H. R. Y C.		H. U. L. P.		H. I. S.		H. DE LA F.		H. C. C. R.		H. D. E. E.		H.P. D. H. M.		H. C. S. C.		H. D. M.		F.H.A.		H. S. O.		H. D. F.		H. U. G.		H. I. C.		H. 12 D. O.
	DRG	Discharges	MS	Discharges	MS	Discharges	MS	Discharges	MS	Discharges	MS	Discharges	MS	Discharges	MS	Discharges	MS	Discharges	MS	Discharges	MS	Discharges	MS	Discharges	MS	Discharges	MS	Discharges	MS	Discharges	MS	Discharges	MS	Discharges	MS	Discharges	MS	Discharges	MS	Discharges	MS	Discharges	MS	Discharges	MS	Discharges	MS	Discharges	MS
	DRG=582	99	11.1111	10	11	23	6.56522	13	8.92308	31	10.3871	4	4.5			18	9.55556	28	8.60714	47	12.6596	79	9.26582	20	15.25			3	8.66667	1	6	46	11.4348	43	11.3721	21	8.61905	40	7.8	19	11.7895	25	8.48	22	7.36364	9	4.22222	53	13.0755
	DRG=428	264	9.32197			36	5.72222	35	8.37143	58	12.4483	43	8.97674			15	10.4	25	10.96	28	19.2857	10	10.7	35	8.85714							25	11	33	15.9091	30	16.3	43	7.09302	35	9.25714	31	9.22581	37	11.4595	19	6.36842	6	17.5
	DRG=426	140	13.9			38	11.3684	23	8.86957	11	12.6364	12	6.75			14	13.6429	23	16.1739	22	20.5454	29	11.7586	33	9.57576	1	24	1	3			10	8.3	6	8.16667	33	10.5152	36	9.27778	36	16.3333	27	11.8519	17	12.7059	19	9.26316	24	13.625
	DRG=449	37	7.43243	7	11.7143	13	6.23077	3	3	15	6.26667			1	3	8	11.25	10	10.6	20	10.25	26	13.8461	17	6.47059			4	8.25	3	4.66667	26	7.92308	34	7.79412	4	8	23	6.82609	14	8.57143	8	4.625	19	10.3684	8	4	21	10.0952
	DRG=750	29	11.069	4	24.5	10	10.5	6	11.8333	12	14.1667					4	7.75	10	12.9	17	10.8824	29	9.27586	10	12			2	11.5	1	2	13	8.30769	11	9.27273	20	4.95	15	9.86667	12	7.66667	7	22	11	6.90909	1	7	24	15.25
	TOTAL	569	10.5669	11	18.1071	120	8.07733	80	8.19948	127	11.181	59	6.74225	1	3	59	10.5197	96	11.8482	134	14.7246	173	10.9693	115	10.4307	1	24	7	7.58333	5	4.22222	120	9.39311	127	10.5029	108	9.67684	157	8.17271	116	10.7236	98	11.2365	106	9.7613	56	6.17076	128	13.9091
				H.G.U. G. M.		H. V. D.LT.		H. I. L.		H. D. S.		H. D. L. P.		H. D. N. J.		H. S. Crist.		H. D. H.		H. P. D. A.		H. R. Y C.		H. U. L. P.		H. I. S.		H. DE LA F.		H. C. C. R.		H. D. E. E.		H.P. D. H. M.		H. C. S. C.		H. D. M.		F.H.A.		H. S. O.		H. D. F.		H. U. G.		H. I. C.
	MS=MEAN STAY			1028.92		103.931		239.042		135.111		322.188		41.5726		0		187.077		291.008		488.478		821.059		207.863		0		31.1794		10.3931		478.085		446.905		218.256		415.726		197.47		259.829		228.649		93.5383
				5660.81		0		771.929		750.486		1243.66		922.026		0		321.637		536.062		600.389		214.425		750.486		0		0		0		536.062		707.601		643.274		922.026		750.486		664.716		793.371		407.407
				1835.79		0		498.285		301.593		144.24		157.353		0		183.579		301.593		288.481		380.27		432.721		13.1128		13.1128		0		131.128		78.6765		432.721		472.059		472.059		354.044		222.917		249.142
				243.36		46.041		85.5047		19.7319		98.6593		0		6.57729		52.6183		65.7729		131.546				111.814		0		26.3091		19.7319		171.009		223.628		26.3091		151.278		92.082		52.6183		124.968		52.6183
				2633		363.172		907.93		544.758		1089.52		0		0		363.172		907.93		1543.48		2633		907.93		0		181.586		90.793		1180.31		998.723		1815.86		1361.89		1089.52		635.551		998.723		90.793
			SUM	11401.9		513.144		2502.69		1751.68		2898.27		1120.95		6.57729		1108.08		2102.37		3052.37		4048.75		2410.81		13.1128		252.187		120.918		2496.59		2455.53		3136.42		3322.98		2601.61		1966.76		2368.63		893.499
			MSAFhosp	20.0384		46.6495		20.8558		21.896		22.821		18.9992		0.111479		18.7811		21.8996		22.7789		23.4032		20.9636		0.114024		36.0268		24.1836		20.8049		19.3349		29.0409		21.1655		22.4277		20.069		22.3456		15.9553
			CI	0.703999		1.63891		0.732713		0.76926		0.801757		0.667488		0.00391654		0.659824		0.769388		0.800279		0.822211		0.736502		0.00400594		1.26571		0.849629		0.730928		0.679283		1.02028		0.743596		0.78794		0.705072		0.785054		0.56055
			DDC	-8.42528		18.1858		-7.60797		-6.56772		-5.64273		-9.46454		-28.3522		-9.68267		-6.56408		-5.68482		-5.06055		-7.50013		-28.3497		7.56303		-4.28013		-7.65879		-9.12881		0.577197		-7.29823		-6.03603		-8.39476		-6.11817		-12.5084
			AMSI	0.527331		0.388153		0.387295		0.374474		0.489944		0.35487		60.4797		0.560122		0.541023		0.646414		0.468709		0.497562		91.4781		0.210492		0.17459		0.451485		0.543211		0.333214		0.386134		0.478141		0.559896		0.436834		0.386752
			DDF	-9.47155		-28.5423		-12.7784		-13.6965		-11.64		-12.2569		6.63077		-8.26137		-10.0514		-8.05429		-12.4339		-10.5329		10.3167		-28.4434		-19.9614		-11.4118		-8.83197		-19.3641		-12.9928		-11.7041		-8.83243		-12.5843		-9.78458
		DRG=582	DIF. MS	0.717961		0.606851		6.56522		-1.47007		-0.00604869		-5.89315		-5.89315		-0.837589		-1.78601		2.26642		-1.12733		4.85685		4.85685		-1.72648		-4.39315		1.04163		0.978941		-1.7741		-2.59315		1.39632		-1.91315		-3.02951		-6.17093
			IOS	71.0782		6.06851		151		-19.1109		-0.187509		-23.5726		-23.5726		-15.0766		-50.0082		106.522		-89.059		97.137		97.137		-5.17944		-4.39315		47.915		42.0945		-37.2561		-103.726		26.5301		-47.8287		-66.6492		-55.5384
		DRG=428	DIF. MS	-12.1205		-21.4425		-15.7202		-13.071		-8.99419		-12.4657		-12.4657		-11.0425		-10.4825		-2.15676		-10.7425		-12.5853		-12.5853		-21.4425		-21.4425		-10.4425		-5.53338		-5.14247		-14.3494		-12.1853		-12.2167		-9.98301		-15.074
			IOS	-3199.81		0		-565.929		-457.486		-521.663		-536.026		-536.026		-165.637		-262.062		-60.3892		-107.425		-440.486		-440.486		0		0		-261.062		-182.601		-154.274		-617.026		-426.486		-378.716		-369.371		-286.407
		DRG=426	DIF. MS	-76.893		-66.293		-80.293		-78.9596		-76.6263		-90.793		-90.793		-83.043		-77.893		-79.9106		-81.5171		-78.793		-78.793		-79.293		-88.793		-82.4853		-81.5202		-85.843		-80.9263		-83.1263		-68.793		-83.8839		-83.793
			IOS	-10765		0		-3051.13		-1816.07		-842.889		-1089.52		0		-1162.6		-1791.54		-1758.03		-2364		-2600.17		-78.793		-79.293		0		-824.853		-489.121		-2832.82		-2913.35		-2992.55		-1857.41		-1426.03		-1592.07
		DRG=449	DIF. MS	7.43243		11.7143		6.23077		3		6.26667		0		3		11.25		10.6		10.25		13.8461		6.47059		0		8.25		4.66667		7.92308		7.79412		8		6.82609		8.57143		4.625		10.3684		4
			IOS	275		82		81		9		94.0001		0		3		90		106		205		360		110		0		33		14		206		265		32		157		120		37		197		32
		DRG=750	DIF. MS	11.069		24.5		10.5		11.8333		14.1667		0		0		7.75		12.9		10.8824		9.27586		12		0		11.5		2		8.30769		9.27273		4.95		9.86667		7.66667		22		6.90909		7
			IOS	321		98		105		71		170		0		0		31		129		185		269		120		0		23		2		108		102		99		148		92		154		76		7
				H.G.U. G. M.		H. V. D.LT.		H. I. L.		H. D. S.		H. D. L. P.		H. D. N. J.		H. S. Crist.		H. D. H.		H. P. D. A.		H. R. Y C.		H. U. L. P.		H. I. S.		H. DE LA F.		H. C. C. R.		H. D. E. E.		H.P. D. H. M.		H. C. S. C.		H. D. M.		F.H.A.		H. S. O.		H. D. F.		H. U. G.		H. I. C.
				71.0782		6.06851		151		-19.1109		-0.187509		-23.5726		-23.5726		-15.0766		-50.0082		106.522		-89.059		97.137		97.137		-5.17944		-4.39315		47.915		42.0945		-37.2561		-103.726		26.5301		-47.8287		-66.6492		-55.5384
				-3199.81		0		-565.929		-457.486		-521.663		-536.026		-536.026		-165.637		-262.062		-60.3892		-107.425		-440.486		-440.486		0		0		-261.062		-182.601		-154.274		-617.026		-426.486		-378.716		-369.371		-286.407
				-10765		0		-3051.13		-1816.07		-842.889		-1089.52		0		-1162.6		-1791.54		-1758.03		-2364		-2600.17		-78.793		-79.293		0		-824.853		-489.121		-2832.82		-2913.35		-2992.55		-1857.41		-1426.03		-1592.07
				275		82		81		9		94.0001		0		3		90		106		205		360		110		0		33		14		206		265		32		157		120		37		197		32
				321		98		105		71		170		0		0		31		129		185		269		120		0		23		2		108		102		99		148		92		154		76		7
[truncated: 20 more columns]

## Sheet: HIGH COMPLEXITY MS
		H.G.U. G. M.								H. D. L. P.										H. R. Y C.		H. U. L. P.										H.P. D. H. M.		H. C. S. C.														H. 12 D. O.
	DRG	Discharges	MS							Discharges	MS									Discharges	MS	Discharges	MS									Discharges	MS	Discharges	MS													Discharges	MS
	DRG=582	99	11.1111							31	10.3871									47	12.6596	79	9.26582									46	11.4348	43	11.3721													53	13.0755
	DRG=428	264	9.32197							58	12.4483									28	19.2857	10	10.7									25	11	33	15.9091													6	17.5
	DRG=426	140	13.9							11	12.6364									22	20.5454	29	11.7586									10	8.3	6	8.16667													24	13.625
	DRG=449	37	7.43243							15	6.26667									20	10.25	26	13.8461									26	7.92308	34	7.79412													21	10.0952
	DRG=750	29	11.069							12	14.1667									17	10.8824	29	9.27586									13	8.30769	11	9.27273													24	15.25
	TOTAL	569	10.5669							127	11.181									134	14.7246	173	10.9693									120	9.39311	127	10.5029													128	13.9091
				H.G.U. G. M.								H. D. L. P.										H. R. Y C.		H. U. L. P.										H.P. D. H. M.		H. C. S. C.
				1073.87								336.263										509.819		856.929										498.971		466.43
				3338.45								733.447										354.078		126.456										316.141		417.306
				1670.06								131.219										262.438		345.941										119.29		71.5741
				317.232								128.608										171.477												222.92		291.511
				304.313								125.923										178.39		304.313										136.416		115.429
			SUM	6703.93								1455.46										1476.2		1633.64										1293.74		1362.25
			MSAFhosp	11.7819		#DIV/0!		#DIV/0!		#DIV/0!		11.4603		#DIV/0!		#DIV/0!		#DIV/0!		#DIV/0!		11.0164		9.443		#DIV/0!		#DIV/0!		#DIV/0!		#DIV/0!		10.7812		10.7264		#DIV/0!		#DIV/0!		#DIV/0!		#DIV/0!		#DIV/0!		#DIV/0!
			CI	1.08113		#DIV/0!		#DIV/0!		#DIV/0!		1.05161		#DIV/0!		#DIV/0!		#DIV/0!		#DIV/0!		1.01088		0.866502		#DIV/0!		#DIV/0!		#DIV/0!		#DIV/0!		0.989292		0.984265		#DIV/0!		#DIV/0!		#DIV/0!		#DIV/0!		#DIV/0!		#DIV/0!
			DDC	0.884097		#DIV/0!		#DIV/0!		#DIV/0!		0.562461		#DIV/0!		#DIV/0!		#DIV/0!		#DIV/0!		0.118583		-1.45484		#DIV/0!		#DIV/0!		#DIV/0!		#DIV/0!		-0.116695		-0.171475		#DIV/0!		#DIV/0!		#DIV/0!		#DIV/0!		#DIV/0!		#DIV/0!
			AMSI	0.896872		#DIV/0!		#DIV/0!		#DIV/0!		0.975629		#DIV/0!		#DIV/0!		#DIV/0!		#DIV/0!		1.3366		1.16163		#DIV/0!		#DIV/0!		#DIV/0!		#DIV/0!		0.871253		0.97917		#DIV/0!		#DIV/0!		#DIV/0!		#DIV/0!		#DIV/0!		#DIV/0!
			DDF	-1.21505		#DIV/0!		#DIV/0!		#DIV/0!		-0.279294		#DIV/0!		#DIV/0!		#DIV/0!		#DIV/0!		3.70818		1.52629		#DIV/0!		#DIV/0!		#DIV/0!		#DIV/0!		-1.38804		-0.223433		#DIV/0!		#DIV/0!		#DIV/0!		#DIV/0!		#DIV/0!		#DIV/0!
		DRG=582	DIF. MS	0.263905		-10.8472		0		-10.8472		-0.460105		-10.8472		-10.8472		-10.8472		-10.8472		1.81237		-1.58138		-10.8472		-10.8472		-10.8472		-10.8472		0.587575		0.524885		-10.8472		-10.8472		-10.8472		-10.8472		-10.8472		-10.8472
			IOS	26.1266		0		0		0		-14.2633		0		0		0		0		85.1812		-124.929		0		0		0		0		27.0285		22.5701		0		0		0		0		0		0
		DRG=428	DIF. MS	-3.32366		-12.6456		-12.6456		-12.6456		-0.197351		-12.6456		-12.6456		-12.6456		-12.6456		6.64008		-1.94563		-12.6456		-12.6456		-12.6456		-12.6456		-1.64563		3.26346		-12.6456		-12.6456		-12.6456		-12.6456		-12.6456		-12.6456
			IOS	-877.447		0		0		0		-11.4464		0		0		0		0		185.922		-19.4563		0		0		0		0		-41.1408		107.694		0		0		0		0		0		0
		DRG=426	DIF. MS	3.40645		-10.4936		-10.4936		-10.4936		3.67312		-10.4936		-10.4936		-10.4936		-10.4936		0.388799		-1.21769		-10.4936		-10.4936		-10.4936		-10.4936		-2.18586		-1.22082		-10.4936		-10.4936		-10.4936		-10.4936		-10.4936		-10.4936
			IOS	476.903		0		0		0		40.4043		0		0		0		0		8.55357		-35.313		0		0		0		0		-21.8586		-7.32493		0		0		0		0		0		0
		DRG=449	DIF. MS	7.43243		0		0		0		6.26667		0		0		0		0		10.25		13.8461		0		0		0		0		7.92308		7.79412		0		0		0		0		0		0
			IOS	275		0		0		0		94.0001		0		0		0		0		205		360		0		0		0		0		206		265		0		0		0		0		0		0
		DRG=750	DIF. MS	11.069		0		0		0		14.1667		0		0		0		0		10.8824		9.27586		0		0		0		0		8.30769		9.27273		0		0		0		0		0		0
			IOS	321		0		0		0		170		0		0		0		0		185		269		0		0		0		0		108		102		0		0		0		0		0		0
				H.G.U. G. M.		H. V. D.LT.		H. I. L.		H. D. S.		H. D. L. P.		H. D. N. J.		H. S. Crist.		H. D. H.		H. P. D. A.		H. R. Y C.		H. U. L. P.		H. I. S.		H. DE LA F.		H. C. C. R.		H. D. E. E.		H.P. D. H. M.		H. C. S. C.		H. D. M.		F.H.A.		H. S. O.		H. D. F.		H. U. G.		H. I. C.
				71.0782		6.06851		151		-19.1109		-0.187509		-23.5726		-23.5726		-15.0766		-50.0082		106.522		-89.059		97.137		97.137		-5.17944		-4.39315		47.915		42.0945		-37.2561		-103.726		26.5301		-47.8287		-66.6492		-55.5384
				-3199.81		0		-565.929		-457.486		-521.663		-536.026		-536.026		-165.637		-262.062		-60.3892		-107.425		-440.486		-440.486		0		0		-261.062		-182.601		-154.274		-617.026		-426.486		-378.716		-369.371		-286.407
				-10765		0		-3051.13		-1816.07		-842.889		-1089.52		0		-1162.6		-1791.54		-1758.03		-2364		-2600.17		-78.793		-79.293		0		-824.853		-489.121		-2832.82		-2913.35		-2992.55		-1857.41		-1426.03		-1592.07
				275		82		81		9		94.0001		0		3		90		106		205		360		110		0		33		14		206		265		32		157		120		37		197		32
				321		98		105		71		170		0		0		31		129		185		269		120		0		23		2		108		102		99		148		92		154		76		7
[truncated: 10 more columns]
