# Supplementary material for: Outcomes and Costs of Poisoned Patients Admitted to an Adult Emergency Department of a Spanish Tertiary Hospital: Evaluation through a Toxicovigilance Program
Source: PLoS One. 2016 Apr 21;11(4):e0152876. doi: 10.1371/journal.pone.0152876 (PMC4839757; doi:10.1371/journal.pone.0152876)
Supplement: S2 File — You can see the calculations of the indicators described in Table 1 for our hospital DRGs considered. It focuses on the consumption of resources of our hospital during the study period. (XLS) [file pone.0152876.s002.xls]

## Sheet: Hoja1
		1º SEMESTER		2º SEMESTER		3º SEMESTER		4º SEMESTER		5º SEMESTER
	DRG	Discharges	MS	Discharges	MS	Discharges	MS	Discharges	MS	Discharges	MS
	DRG=582	11	7.18	2	9	5	4.2	9	7.56	12	8.08
	DRG=428	33	1.82	30	2	37	2.14	18	2.17	14	1.86
	DRG=426	3	8.67	8	8.5	6	5.67	6	9.33	15	7.2
	DRG=449	3	6.33	1	4	1	1	5	3.2	12	2.75
	DRG=750	2	2.5	7	7	5	3	7	7.43	9	5.22
	TOTAL	52	5.3	48	6.1	54	3.202	45	5.938	62	5.022
	MS=MEAN STAY
				1º SEMESTER		2º SEMESTER		3º SEMESTER		4º SEMESTER		5º SEMESTER
				114.325		20.7863		51.9657		93.5383		124.718																0		0		0		0		0		0		0		0		0		0		0
				707.601		643.274		793.371		385.964		300.195																0		0		0		0		0		0		0		0		0		0		0
				39.3383		104.902		78.6765		78.6765		196.691																0		0		0		0		0		0		0		0		0		0		0
				19.7319		6.57729		6.57729		32.8864		78.9274																0		0		0		0		0		0		0		0		0		0		0
				181.586		635.551		453.965		635.551		817.137																0		0		0		0		0		0		0		0		0		0		0
			SUM	1062.58		1411.09		1384.56		1226.62		1517.67																0		0		0		0		0		0		0		0		0		0		0
			MSAFhosp	20.4343		29.3977		25.6399		27.2581		24.4785		#DIV/0!		#DIV/0!		#DIV/0!		#DIV/0!		#DIV/0!		#DIV/0!		#DIV/0!		#DIV/0!		#DIV/0!		#DIV/0!		#DIV/0!		#DIV/0!		#DIV/0!		#DIV/0!		#DIV/0!		#DIV/0!		#DIV/0!		#DIV/0!
			CI	0.717906		1.03281		0.900793		0.957645		0.85999		#DIV/0!		#DIV/0!		#DIV/0!		#DIV/0!		#DIV/0!		#DIV/0!		#DIV/0!		#DIV/0!		#DIV/0!		#DIV/0!		#DIV/0!		#DIV/0!		#DIV/0!		#DIV/0!		#DIV/0!		#DIV/0!		#DIV/0!		#DIV/0!
			DDC	-8.02945		0.933992		-2.82381		-1.20558		-3.98521		#DIV/0!		#DIV/0!		#DIV/0!		#DIV/0!		#DIV/0!		#DIV/0!		#DIV/0!		#DIV/0!		#DIV/0!		#DIV/0!		#DIV/0!		#DIV/0!		#DIV/0!		#DIV/0!		#DIV/0!		#DIV/0!		#DIV/0!		#DIV/0!
			AMSI	0.259368		0.207499		0.124883		0.217843		0.20516		#DIV/0!		#DIV/0!		#DIV/0!		#DIV/0!		#DIV/0!		#DIV/0!		#DIV/0!		#DIV/0!		#DIV/0!		#DIV/0!		#DIV/0!		#DIV/0!		#DIV/0!		#DIV/0!		#DIV/0!		#DIV/0!		#DIV/0!		#DIV/0!
			DDF	-15.1343		-23.2977		-22.4379		-21.3201		-19.4565		#DIV/0!		#DIV/0!		#DIV/0!		#DIV/0!		#DIV/0!		#DIV/0!		#DIV/0!		#DIV/0!		#DIV/0!		#DIV/0!		#DIV/0!		#DIV/0!		#DIV/0!		#DIV/0!		#DIV/0!		#DIV/0!		#DIV/0!		#DIV/0!
		DRG=582	DIF. MS	-3.21315		-1.39315		4.2		-2.83315		-2.31315		-10.3931		-10.3931		-10.3931		-10.3931		-10.3931		-10.3931		-10.3931		-10.3931		-10.3931		-10.3931		-10.3931		-10.3931		-10.3931		-10.3931		-10.3931		-10.3931		-10.3931		-10.3931
			IOS	-35.3446		-2.7863		21		-25.4983		-27.7578		0		0		0		0		0		0		0		0		0		0		0		0		0		0		0		0		0		0
		DRG=428	DIF. MS	-19.6225		-19.4425		-19.3025		-19.2725		-19.5825		-21.4425		-21.4425		-21.4425		-21.4425		-21.4425		-21.4425		-21.4425		-21.4425		-21.4425		-21.4425		-21.4425		-21.4425		-21.4425		-21.4425		-21.4425		-21.4425		-21.4425		-21.4425
			IOS	-647.541		-583.274		-714.191		-346.904		-274.155		0		0		0		0		0		0		0		0		0		0		0		0		0		0		0		0		0		0
		DRG=426	DIF. MS	-82.123		-83.793		-87.793		-83.363		-85.573		-90.793		-90.793		-90.793		-90.793		-90.793		-90.793		-90.793		-90.793		-90.793		-90.793		-90.793		-90.793		-90.793		-90.793		-90.793		-90.793		-90.793		-90.793
			IOS	-246.369		-670.344		-526.758		-500.178		-1283.59		0		0		0		0		0		0		0		0		0		0		0		0		0		0		0		0		0		0
		DRG=449	DIF. MS	6.33		4		1		3.2		2.75		0		0		0		0		0		0		0		0		0		0		0		0		0		0		0		0		0		0
			IOS	18.99		4		1		16		33		0		0		0		0		0		0		0		0		0		0		0		0		0		0		0		0		0		0
		DRG=750	DIF. MS	2.5		7		3		7.43		5.22		0		0		0		0		0		0		0		0		0		0		0		0		0		0		0		0		0		0
			IOS	5		49		15		52.01		46.98		0		0		0		0		0		0		0		0		0		0		0		0		0		0		0		0		0		0
				1st SEMESTER	2nd SEMESTER	3rd SEMESTER	4th SEMESTER	5th SEMESTER
			MS	5.3	6.1	3.202	5.938	5.022
			IC	0.717906	1.03281	0.900793	0.957645	0.85999
			MSAF	20.4343	29.3977	25.6399	27.2581	24.4785
			1st SEMESTER		2nd SEMESTER		3rd SEMESTER		4th SEMESTER		5th SEMESTER
			-35.3446		-2.7863		21		-25.4983		-27.7578
			-647.541		-583.274		-714.191		-346.904		-274.155
			-246.369		-670.344		-526.758		-500.178		-1283.59
			18.99		4		1		16		33
			5		49		15		52.01		46.98
[truncated: 10 more columns]
