# Supplementary material for: Outcomes and Costs of Poisoned Patients Admitted to an Adult Emergency Department of a Spanish Tertiary Hospital: Evaluation through a Toxicovigilance Program
Source: PLoS One. 2016 Apr 21;11(4):e0152876. doi: 10.1371/journal.pone.0152876 (PMC4839757; doi:10.1371/journal.pone.0152876)
Supplement: S3 File — The data from all the hospitals in the network are shown. (XLS) [file pone.0152876.s003.xls]

## Sheet: Total inpatien DRG
HOSPITAL	DRG	DESCRIPTION		DISCHARGES	TYPE	MEAN_WEIGHT	MEAN_STAY	DMC
H.G.U. GREGORIO MARAÑÓN	426	DEPRESSIVE NEUROSIS		140	M	0.7192	13.9	19
H. INFANTA LEONOR	426	DEPRESSIVE NEUROSIS		38	M	0.7192	11.3684	19
H. DEL SURESTE	426	DEPRESSIVE NEUROSIS		23	M	0.7192	8.86957	19
H. DE LA PRINCESA	426	DEPRESSIVE NEUROSIS		11	M	0.7192	12.6364	19
H. DEL NIÑO JESUS	426	DEPRESSIVE NEUROSIS		12	M	0.7192	6.75	19
H. DEL HENARES	426	DEPRESSIVE NEUROSIS		14	M	0.7192	13.6429	19
H. PRINCIPE DE ASTURIAS	426	DEPRESSIVE NEUROSIS		23	M	0.7192	16.1739	19
H. RAMON Y CAJAL	426	DEPRESSIVE NEUROSIS		22	M	0.7192	20.5454	19
H. LA PAZ	426	DEPRESSIVE NEUROSIS		29	M	0.7192	11.7586	19
H. INFANTA SOFÍA	426	DEPRESSIVE NEUROSIS		33	M	0.7192	9.57576	19
H. DE LA FUENFRIA	426	DEPRESSIVE NEUROSIS		1	M	0.7192	24	19
H. CENTRAL CRUZ ROJA	426	DEPRESSIVE NEUROSIS		1	M	0.7192	3	19
H.PUERTA DE HIERRO MAJADAHONDA	426	DEPRESSIVE NEUROSIS		10	M	0.7192	8.3	19
H. CLÍNICO. SAN CARLOS	426	DEPRESSIVE NEUROSIS		6	M	0.7192	8.16667	19
H. DE MOSTOLES	426	DEPRESSIVE NEUROSIS		33	M	0.7192	10.5152	19
F.H.ALCORCÓN	426	DEPRESSIVE NEUROSIS		36	M	0.7192	9.27778	19
H. SEVERO OCHOA	426	DEPRESSIVE NEUROSIS		36	M	0.7192	16.3333	19
H. DE FUENLABRADA	426	DEPRESSIVE NEUROSIS		27	M	0.7192	11.8519	19
H. UNIV. DE GETAFE	426	DEPRESSIVE NEUROSIS		17	M	0.7192	12.7059	19
H. INFANTA CRISTINA	426	DEPRESSIVE NEUROSIS		19	M	0.7192	9.26316	19
H. 12 DE OCTUBRE	426	DEPRESSIVE NEUROSIS		24	M	0.7192	13.625	19
F. JIMÉNEZ DÍAZ	426	DEPRESSIVE NEUROSIS		20	M	0.7192	6.5	19
H. INFANTA ELENA	426	DEPRESSIVE NEUROSIS		2	M	0.7192	4.5	19
INS. DE CARDIOLOGÍA DE MADRID	426	DEPRESSIVE NEUROSIS		1	M	0.7192	6	19
H. DR. RODRÍGUEZ LAFORA	426	DEPRESSIVE NEUROSIS		64	M	0.7192	19.6719	19
H. V. DE LA POVEDA	426	DEPRESSIVE NEUROSIS		2	M	0.7192	52	19
H.G.U. GREGORIO MARAÑÓN	428	PERSONALITY DISORDERS AND IMPULSIVE CONTROL		264	M	0.7935	9.32197	19
H. INFANTA LEONOR	428	PERSONALITY DISORDERS AND IMPULSIVE CONTROL		36	M	0.7935	5.72222	19
H. DEL SURESTE	428	PERSONALITY DISORDERS AND IMPULSIVE CONTROL		35	M	0.7935	8.37143	19
H. DE LA PRINCESA	428	PERSONALITY DISORDERS AND IMPULSIVE CONTROL		58	M	0.7935	12.4483	19
H. DEL NIÑO JESUS	428	PERSONALITY DISORDERS AND IMPULSIVE CONTROL		43	M	0.7935	8.97674	19
H. DEL HENARES	428	PERSONALITY DISORDERS AND IMPULSIVE CONTROL		15	M	0.7935	10.4	19
H. PRINCIPE DE ASTURIAS	428	PERSONALITY DISORDERS AND IMPULSIVE CONTROL		25	M	0.7935	10.96	19
H. RAMON Y CAJAL	428	PERSONALITY DISORDERS AND IMPULSIVE CONTROL		28	M	0.7935	19.2857	19
H. LA PAZ	428	PERSONALITY DISORDERS AND IMPULSIVE CONTROL		10	M	0.7935	10.7	19
H. INFANTA SOFÍA	428	PERSONALITY DISORDERS AND IMPULSIVE CONTROL		35	M	0.7935	8.85714	19
H.PUERTA DE HIERRO MAJADAHONDA	428	PERSONALITY DISORDERS AND IMPULSIVE CONTROL		25	M	0.7935	11	19
H. CLÍNICO. SAN CARLOS	428	PERSONALITY DISORDERS AND IMPULSIVE CONTROL		33	M	0.7935	15.9091	19
H. DE MOSTOLES	428	PERSONALITY DISORDERS AND IMPULSIVE CONTROL		30	M	0.7935	16.3	19
F.H.ALCORCÓN	428	PERSONALITY DISORDERS AND IMPULSIVE CONTROL		43	M	0.7935	7.09302	19
H. SEVERO OCHOA	428	PERSONALITY DISORDERS AND IMPULSIVE CONTROL		35	M	0.7935	9.25714	19
H. DE FUENLABRADA	428	PERSONALITY DISORDERS AND IMPULSIVE CONTROL		31	M	0.7935	9.22581	19
H. UNIV. DE GETAFE	428	PERSONALITY DISORDERS AND IMPULSIVE CONTROL		37	M	0.7935	11.4595	19
H. INFANTA CRISTINA	428	PERSONALITY DISORDERS AND IMPULSIVE CONTROL		19	M	0.7935	6.36842	19
H. 12 DE OCTUBRE	428	PERSONALITY DISORDERS AND IMPULSIVE CONTROL		6	M	0.7935	17.5	19
F. JIMÉNEZ DÍAZ	428	PERSONALITY DISORDERS AND IMPULSIVE CONTROL		30	M	0.7935	5	19
H. DR. RODRÍGUEZ LAFORA	428	PERSONALITY DISORDERS AND IMPULSIVE CONTROL		88	M	0.7935	82.3864	19
INS. PSIQUIÁTRICO JOSÉ GERMAIN	428	PERSONALITY DISORDERS AND IMPULSIVE CONTROL		17	M	0.7935	86.0588	19
H. V. DE LA POVEDA	428	PERSONALITY DISORDERS AND IMPULSIVE CONTROL		1	M	0.7935	113	19
H.G.U. GREGORIO MARAÑÓN	449	POISONING AND TOXIC EFFECT OF DRUGS OLDER THAN 17 YEARS WITH COMPLICATIONS		37	M	0.9561	7.43243	21
H. V. DE LA TORRE	449	POISONING AND TOXIC EFFECT OF DRUGS OLDER THAN 17 YEARS WITH COMPLICATIONS		7	M	0.9561	11.7143	21
H. INFANTA LEONOR	449	POISONING AND TOXIC EFFECT OF DRUGS OLDER THAN 17 YEARS WITH COMPLICATIONS		13	M	0.9561	6.23077	21
H. DEL SURESTE	449	POISONING AND TOXIC EFFECT OF DRUGS OLDER THAN 17 YEARS WITH COMPLICATIONS		3	M	0.9561	3	21
H. DE LA PRINCESA	449	POISONING AND TOXIC EFFECT OF DRUGS OLDER THAN 17 YEARS WITH COMPLICATIONS		15	M	0.9561	6.26667	21
H. SANTA CRISTINA	449	POISONING AND TOXIC EFFECT OF DRUGS OLDER THAN 17 YEARS WITH COMPLICATIONS		1	M	0.9561	3	21
H. DEL HENARES	449	POISONING AND TOXIC EFFECT OF DRUGS OLDER THAN 17 YEARS WITH COMPLICATIONS		8	M	0.9561	11.25	21
H. PRINCIPE DE ASTURIAS	449	POISONING AND TOXIC EFFECT OF DRUGS OLDER THAN 17 YEARS WITH COMPLICATIONS		10	M	0.9561	10.6	21
H. RAMON Y CAJAL	449	POISONING AND TOXIC EFFECT OF DRUGS OLDER THAN 17 YEARS WITH COMPLICATIONS		20	M	0.9561	10.25	21
H. LA PAZ	449	POISONING AND TOXIC EFFECT OF DRUGS OLDER THAN 17 YEARS WITH COMPLICATIONS		26	M	0.9561	13.8461	21
H. INFANTA SOFÍA	449	POISONING AND TOXIC EFFECT OF DRUGS OLDER THAN 17 YEARS WITH COMPLICATIONS		17	M	0.9561	6.47059	21
H. CENTRAL CRUZ ROJA	449	POISONING AND TOXIC EFFECT OF DRUGS OLDER THAN 17 YEARS WITH COMPLICATIONS		4	M	0.9561	8.25	21
H. DE EL ESCORIAL	449	POISONING AND TOXIC EFFECT OF DRUGS OLDER THAN 17 YEARS WITH COMPLICATIONS		3	M	0.9561	4.66667	21
H.PUERTA DE HIERRO MAJADAHONDA	449	POISONING AND TOXIC EFFECT OF DRUGS OLDER THAN 17 YEARS WITH COMPLICATIONS		26	M	0.9561	7.92308	21
H. CLÍNICO. SAN CARLOS	449	POISONING AND TOXIC EFFECT OF DRUGS OLDER THAN 17 YEARS WITH COMPLICATIONS		34	M	0.9561	7.79412	21
H. DE MOSTOLES	449	POISONING AND TOXIC EFFECT OF DRUGS OLDER THAN 17 YEARS WITH COMPLICATIONS		4	M	0.9561	8	21
F.H.ALCORCÓN	449	POISONING AND TOXIC EFFECT OF DRUGS OLDER THAN 17 YEARS WITH COMPLICATIONS		23	M	0.9561	6.82609	21
H. SEVERO OCHOA	449	POISONING AND TOXIC EFFECT OF DRUGS OLDER THAN 17 YEARS WITH COMPLICATIONS		14	M	0.9561	8.57143	21
H. DE FUENLABRADA	449	POISONING AND TOXIC EFFECT OF DRUGS OLDER THAN 17 YEARS WITH COMPLICATIONS		8	M	0.9561	4.625	21
H. UNIV. DE GETAFE	449	POISONING AND TOXIC EFFECT OF DRUGS OLDER THAN 17 YEARS WITH COMPLICATIONS		19	M	0.9561	10.3684	21
H. INFANTA CRISTINA	449	POISONING AND TOXIC EFFECT OF DRUGS OLDER THAN 17 YEARS WITH COMPLICATIONS		8	M	0.9561	4	21
H. 12 DE OCTUBRE	449	POISONING AND TOXIC EFFECT OF DRUGS OLDER THAN 17 YEARS WITH COMPLICATIONS		21	M	0.9561	10.0952	21
F. JIMÉNEZ DÍAZ	449	POISONING AND TOXIC EFFECT OF DRUGS OLDER THAN 17 YEARS WITH COMPLICATIONS		59	M	0.9561	4.98305	21
H. DEL TAJO	449	POISONING AND TOXIC EFFECT OF DRUGS OLDER THAN 17 YEARS WITH COMPLICATIONS		1	M	0.9561	0	21
H. INFANTA ELENA	449	POISONING AND TOXIC EFFECT OF DRUGS OLDER THAN 17 YEARS WITH COMPLICATIONS		3	M	0.9561	3	21
H. CARLOS III	449	POISONING AND TOXIC EFFECT OF DRUGS OLDER THAN 17 YEARS WITH COMPLICATIONS		1	M	0.9561	2	21
INS. DE CARDIOLOGÍA DE MADRID	449	POISONING AND TOXIC EFFECT OF DRUGS OLDER THAN 17 YEARS WITH COMPLICATIONS		1	M	0.9561	3	21
H. DE GUADARRAMA	449	POISONING AND TOXIC EFFECT OF DRUGS OLDER THAN 17 YEARS WITH COMPLICATIONS		1	M	0.9561	0	21
H.G.U. GREGORIO MARAÑÓN	582	INJURES, POISONINGS AND TOXIC EFFECTS OF DRUGS, EXCEPT FOR MULTIPLE TRAUMA WITH MAJOR COMPLICATIONS		99	M	2.144	11.1111	21
H. V. DE LA TORRE	582	INJURES, POISONINGS AND TOXIC EFFECTS OF DRUGS, EXCEPT FOR MULTIPLE TRAUMA WITH MAJOR COMPLICATIONS		10	M	2.144	11	21
H. INFANTA LEONOR	582	INJURES, POISONINGS AND TOXIC EFFECTS OF DRUGS, EXCEPT FOR MULTIPLE TRAUMA WITH MAJOR COMPLICATIONS		23	M	2.144	6.56522	21
H. DEL SURESTE	582	INJURES, POISONINGS AND TOXIC EFFECTS OF DRUGS, EXCEPT FOR MULTIPLE TRAUMA WITH MAJOR COMPLICATIONS		13	M	2.144	8.92308	21
H. DE LA PRINCESA	582	INJURES, POISONINGS AND TOXIC EFFECTS OF DRUGS, EXCEPT FOR MULTIPLE TRAUMA WITH MAJOR COMPLICATIONS		31	M	2.144	10.3871	21
H. DEL NIÑO JESUS	582	INJURES, POISONINGS AND TOXIC EFFECTS OF DRUGS, EXCEPT FOR MULTIPLE TRAUMA WITH MAJOR COMPLICATIONS		4	M	2.144	4.5	21
H. DEL HENARES	582	INJURES, POISONINGS AND TOXIC EFFECTS OF DRUGS, EXCEPT FOR MULTIPLE TRAUMA WITH MAJOR COMPLICATIONS		18	M	2.144	9.55556	21
H. PRINCIPE DE ASTURIAS	582	INJURES, POISONINGS AND TOXIC EFFECTS OF DRUGS, EXCEPT FOR MULTIPLE TRAUMA WITH MAJOR COMPLICATIONS		28	M	2.144	8.60714	21
H. RAMON Y CAJAL	582	INJURES, POISONINGS AND TOXIC EFFECTS OF DRUGS, EXCEPT FOR MULTIPLE TRAUMA WITH MAJOR COMPLICATIONS		47	M	2.144	12.6596	21
H. LA PAZ	582	INJURES, POISONINGS AND TOXIC EFFECTS OF DRUGS, EXCEPT FOR MULTIPLE TRAUMA WITH MAJOR COMPLICATIONS		79	M	2.144	9.26582	21
H. INFANTA SOFÍA	582	INJURES, POISONINGS AND TOXIC EFFECTS OF DRUGS, EXCEPT FOR MULTIPLE TRAUMA WITH MAJOR COMPLICATIONS		20	M	2.144	15.25	21
H. CENTRAL CRUZ ROJA	582	INJURES, POISONINGS AND TOXIC EFFECTS OF DRUGS, EXCEPT FOR MULTIPLE TRAUMA WITH MAJOR COMPLICATIONS		3	M	2.144	8.66667	21
H. DE EL ESCORIAL	582	INJURES, POISONINGS AND TOXIC EFFECTS OF DRUGS, EXCEPT FOR MULTIPLE TRAUMA WITH MAJOR COMPLICATIONS		1	M	2.144	6	21
H.PUERTA DE HIERRO MAJADAHONDA	582	INJURES, POISONINGS AND TOXIC EFFECTS OF DRUGS, EXCEPT FOR MULTIPLE TRAUMA WITH MAJOR COMPLICATIONS		46	M	2.144	11.4348	21
H. CLÍNICO. SAN CARLOS	582	INJURES, POISONINGS AND TOXIC EFFECTS OF DRUGS, EXCEPT FOR MULTIPLE TRAUMA WITH MAJOR COMPLICATIONS		43	M	2.144	11.3721	21
H. DE MOSTOLES	582	INJURES, POISONINGS AND TOXIC EFFECTS OF DRUGS, EXCEPT FOR MULTIPLE TRAUMA WITH MAJOR COMPLICATIONS		21	M	2.144	8.61905	21
F.H.ALCORCÓN	582	INJURES, POISONINGS AND TOXIC EFFECTS OF DRUGS, EXCEPT FOR MULTIPLE TRAUMA WITH MAJOR COMPLICATIONS		40	M	2.144	7.8	21
H. SEVERO OCHOA	582	INJURES, POISONINGS AND TOXIC EFFECTS OF DRUGS, EXCEPT FOR MULTIPLE TRAUMA WITH MAJOR COMPLICATIONS		19	M	2.144	11.7895	21
H. DE FUENLABRADA	582	INJURES, POISONINGS AND TOXIC EFFECTS OF DRUGS, EXCEPT FOR MULTIPLE TRAUMA WITH MAJOR COMPLICATIONS		25	M	2.144	8.48	21
H. UNIV. DE GETAFE	582	INJURES, POISONINGS AND TOXIC EFFECTS OF DRUGS, EXCEPT FOR MULTIPLE TRAUMA WITH MAJOR COMPLICATIONS		22	M	2.144	7.36364	21
H. INFANTA CRISTINA	582	INJURES, POISONINGS AND TOXIC EFFECTS OF DRUGS, EXCEPT FOR MULTIPLE TRAUMA WITH MAJOR COMPLICATIONS		9	M	2.144	4.22222	21
H. 12 DE OCTUBRE	582	INJURES, POISONINGS AND TOXIC EFFECTS OF DRUGS, EXCEPT FOR MULTIPLE TRAUMA WITH MAJOR COMPLICATIONS		53	M	2.144	13.0755	21
F. JIMÉNEZ DÍAZ	582	INJURES, POISONINGS AND TOXIC EFFECTS OF DRUGS, EXCEPT FOR MULTIPLE TRAUMA WITH MAJOR COMPLICATIONS		53	M	2.144	7.4717	21
H. DEL TAJO	582	INJURES, POISONINGS AND TOXIC EFFECTS OF DRUGS, EXCEPT FOR MULTIPLE TRAUMA WITH MAJOR COMPLICATIONS		7	M	2.144	11.8571	21
H. INFANTA ELENA	582	INJURES, POISONINGS AND TOXIC EFFECTS OF DRUGS, EXCEPT FOR MULTIPLE TRAUMA WITH MAJOR COMPLICATIONS		4	M	2.144	11.5	21
INS. DE CARDIOLOGÍA DE MADRID	582	INJURES, POISONINGS AND TOXIC EFFECTS OF DRUGS, EXCEPT FOR MULTIPLE TRAUMA WITH MAJOR COMPLICATIONS		2	M	2.144	6.5	21
H. DE GUADARRAMA	582	INJURES, POISONINGS AND TOXIC EFFECTS OF DRUGS, EXCEPT FOR MULTIPLE TRAUMA WITH MAJOR COMPLICATIONS		2	M	2.144	42.5	21
H.G.U. GREGORIO MARAÑÓN	750	ALCOHOL ABUSE OR DEPENDENCE WITH COMPLICATIONS		29	M	0.8499	11.069	20
H. V. DE LA TORRE	750	ALCOHOL ABUSE OR DEPENDENCE WITH COMPLICATIONS		4	M	0.8499	24.5	20
H. INFANTA LEONOR	750	ALCOHOL ABUSE OR DEPENDENCE WITH COMPLICATIONS		10	M	0.8499	10.5	20
H. DEL SURESTE	750	ALCOHOL ABUSE OR DEPENDENCE WITH COMPLICATIONS		6	M	0.8499	11.8333	20
H. DE LA PRINCESA	750	ALCOHOL ABUSE OR DEPENDENCE WITH COMPLICATIONS		12	M	0.8499	14.1667	20
H. DEL HENARES	750	ALCOHOL ABUSE OR DEPENDENCE WITH COMPLICATIONS		4	M	0.8499	7.75	20
H. PRINCIPE DE ASTURIAS	750	ALCOHOL ABUSE OR DEPENDENCE WITH COMPLICATIONS		10	M	0.8499	12.9	20
H. RAMON Y CAJAL	750	ALCOHOL ABUSE OR DEPENDENCE WITH COMPLICATIONS		17	M	0.8499	10.8824	20
H. LA PAZ	750	ALCOHOL ABUSE OR DEPENDENCE WITH COMPLICATIONS		29	M	0.8499	9.27586	20
H. INFANTA SOFÍA	750	ALCOHOL ABUSE OR DEPENDENCE WITH COMPLICATIONS		10	M	0.8499	12	20
H. CENTRAL CRUZ ROJA	750	ALCOHOL ABUSE OR DEPENDENCE WITH COMPLICATIONS		2	M	0.8499	11.5	20
H. DE EL ESCORIAL	750	ALCOHOL ABUSE OR DEPENDENCE WITH COMPLICATIONS		1	M	0.8499	2	20
H.PUERTA DE HIERRO MAJADAHONDA	750	ALCOHOL ABUSE OR DEPENDENCE WITH COMPLICATIONS		13	M	0.8499	8.30769	20
H. CLÍNICO. SAN CARLOS	750	ALCOHOL ABUSE OR DEPENDENCE WITH COMPLICATIONS		11	M	0.8499	9.27273	20
H. DE MOSTOLES	750	ALCOHOL ABUSE OR DEPENDENCE WITH COMPLICATIONS		20	M	0.8499	4.95	20
F.H.ALCORCÓN	750	ALCOHOL ABUSE OR DEPENDENCE WITH COMPLICATIONS		15	M	0.8499	9.86667	20
H. SEVERO OCHOA	750	ALCOHOL ABUSE OR DEPENDENCE WITH COMPLICATIONS		12	M	0.8499	7.66667	20
H. DE FUENLABRADA	750	ALCOHOL ABUSE OR DEPENDENCE WITH COMPLICATIONS		7	M	0.8499	22	20
H. UNIV. DE GETAFE	750	ALCOHOL ABUSE OR DEPENDENCE WITH COMPLICATIONS		11	M	0.8499	6.90909	20
H. INFANTA CRISTINA	750	ALCOHOL ABUSE OR DEPENDENCE WITH COMPLICATIONS		1	M	0.8499	7	20
H. 12 DE OCTUBRE	750	ALCOHOL ABUSE OR DEPENDENCE WITH COMPLICATIONS		24	M	0.8499	15.25	20
F. JIMÉNEZ DÍAZ	750	ALCOHOL ABUSE OR DEPENDENCE WITH COMPLICATIONS		29	M	0.8499	5.72414	20
H. INFANTA ELENA	750	ALCOHOL ABUSE OR DEPENDENCE WITH COMPLICATIONS		1	M	0.8499	12	20
H. DR. RODRÍGUEZ LAFORA	750	ALCOHOL ABUSE OR DEPENDENCE WITH COMPLICATIONS		2	M	0.8499	8.5	20
INS. PSIQUIÁTRICO JOSÉ GERMAIN	750	ALCOHOL ABUSE OR DEPENDENCE WITH COMPLICATIONS		1	M	0.8499	2014	20
